# Supplementary material for: Lymphocytic Choriomeningitis Virus Seroprevalence in a Cohort of German Forestry Workers
Source: Viruses. 2025 Dec 19;18(1):4. doi: 10.3390/v18010004 (PMC12846623; doi:10.3390/v18010004)
Supplement: Supplementary file 1 [file viruses-18-00004-s001.zip]

Archive with 1 entries (1 files):
- viruses-3968464-supplementary.pdf
